# Supplementary material for: Molecular profiling of long‐term responders to immune checkpoint inhibitors in advanced non‐small cell lung cancer
Source: Mol Oncol. 2021 Jan 6;15(4):887–900. doi: 10.1002/1878-0261.12891 (PMC8024716; doi:10.1002/1878-0261.12891)
Supplement: Supplementary file 2 — Table S1. Cohort clinical data summary. [file MOL2-15-887-s002.txt]

Histology
ADK      32
SCC      11
LCNEC     2
NOS       2

Age
mean     61.9
min      40
max      83

Sex
Male      30
Female    17

Smoking_status
Former     34
Never       8
Current     4

ICIs_target
PD-1     30
PD-L1    17

ICIs_treat_line
2    23
3    10
1     9
5     2
4     2

PFS_group
<6      20
>18     15
6-18    12

ICIs_best_radiological_response (RECIST 1.1)
SD    17
PR    14
PD    12
CR     3

PFS_days
mean      514.8
min        14
max      2205

PFS_censor
No     35
Yes    11

OS_ICIs_start_months
mean     26.9
min       0
max      73

OS_censor
No     30
Yes    17

Muts_available
Yes    44
No      3

SCNAs_available
Yes    40
No      7
