# Supplementary material for: Molecular profiling of long‐term responders to immune checkpoint inhibitors in advanced non‐small cell lung cancer
Source: Mol Oncol. 2021 Jan 6;15(4):887–900. doi: 10.1002/1878-0261.12891 (PMC8024716; doi:10.1002/1878-0261.12891)
Supplement: Supplementary file 3 — Table S2. Patient information and clinical outcome. [file MOL2-15-887-s007.txt]

patID	histology	age	sex	smoking_status	ICIs_target	ICIs_treat_line	PFS_group	ICIs_best_response	PFS_days	PFS_censor	OS_ICIs_start_months	OS_censor	Muts_available	SCNAs_available
p1	SCC	55.0	MALE	FORMER	PD-1	1	<6	SD	144	No	14	No	Yes	Yes
p2	SCC	60.0	FEMALE	FORMER	PD-1	2	6-18	PR	292	No	17	No	Yes	Yes
p3	SCC	75.0	MALE	CURRENT	PD-1	3	<6	PD	36	No	2	No	Yes	Yes
p4	SCC	75.0	MALE	FORMER	PD-1	2	<6	PD	69	No	11	No	Yes	Yes
p5	SCC	79.0	MALE	FORMER	PD-L1	1	6-18	SD	212	No	27	No	Yes	Yes
p6	ADK	70.0	FEMALE	FORMER	PD-1	2	<6	PD	98	No	38	Yes	Yes	Yes
p7	ADK	59.0	FEMALE	NEVER	PD-L1	2	6-18	PR	232	No	26	No	Yes	Yes
p8	ADK	51.0	FEMALE	FORMER	PD-1	2	6-18	SD	252	No	35	No	Yes	Yes
p9	ADK	79.0	MALE	FORMER	PD-L1	1	>18	PR	1893	Yes	62	Yes	Yes	Yes
p10	SCC	78.0	MALE	FORMER	PD-L1	2	>18	PR	997	No	41	No	Yes	Yes
p11	LCNEC	49.0	FEMALE	CURRENT	PD-1	3	<6	PD	35	No	2	No	Yes	Yes
p12	SCC	58.0	MALE	CURRENT	PD-L1	3	6-18	SD	335	No	20	No	Yes	Yes
p13	SCC	63.0	MALE	FORMER	PD-L1	3	<6	SD	125	No	19	No	Yes	Yes
p14	ADK	65.0	FEMALE	FORMER	PD-1	4	<6	PD	48	No	12	No	Yes	Yes
p15	ADK	55.0	MALE	CURRENT	PD-1	1	<6	SD	172	No	34	No	Yes	Yes
p16	ADK	83.0	FEMALE	NEVER	PD-L1	2	<6	PD	67	No	4	No	Yes	Yes
p17	LCNEC	67.0	MALE	FORMER	PD-1	5	<6	PD	41	No	1	No	Yes	Yes
p18	ADK	67.0	MALE	FORMER	PD-1	1	6-18	PR	406	No	20	No	Yes	Yes
p19	ADK	82.0	MALE	FORMER	PD-1	2	6-18	SD	337	Yes	11	Yes	Yes	Yes
p20	ADK	59.0	MALE	FORMER	PD-1	2	>18	CR	2205	Yes	73	Yes	Yes	Yes
p21	SCC	56.0	MALE	FORMER	PD-L1	2	<6	SD	83	No	10	No	Yes	Yes
p22	ADK	52.0	FEMALE	FORMER	PD-1	3	6-18	PR	462	No	49	Yes	Yes	Yes
p23	ADK	57.0	MALE	NEVER	PD-L1	4	<6	PD	55	No	18	No	Yes	Yes
p24	SCC	71.0	MALE	FORMER	PD-1	2	<6	PD	51	No	2	No	Yes	Yes
p25	ADK	60.0	FEMALE		PD-1	1	>18	PR	587	No	44	Yes	Yes	Yes
p26	ADK	57.0	FEMALE	FORMER	PD-1	1	>18	PR	558	Yes	18	Yes	Yes	Yes
p27	ADK	40.0	MALE	NEVER	PD-1	2	>18	SD	915	No	52	Yes	Yes	Yes
p28	NOS	78.0	MALE	FORMER	PD-1	2	<6	SD	125	No	22	No	Yes	Yes
p29	ADK	44.0	MALE	FORMER	PD-1	2	<6	SD	114	No	30	No	Yes	Yes
p30	ADK	56.0	MALE	FORMER	PD-1	2	>18	CR	1308	Yes	43	Yes	Yes	Yes
p31	ADK	47.0	FEMALE	NEVER	PD-1	2	6-18	SD	228	No	31	No	Yes	Yes
p32	ADK	53.0	MALE	FORMER	PD-L1	2	6-18	PR	215	No	19	No	Yes	Yes
p33	ADK	64.0	MALE	FORMER	PD-1	2	>18	PR	1645	Yes	54	Yes	Yes	Yes
p34	ADK	52.0	FEMALE	NEVER	PD-1	2	<6	PD	81	No	25	No	Yes	Yes
p35	ADK	65.0	FEMALE	FORMER	PD-1	3	<6	PD	46	No	1	No	Yes	Yes
p36	ADK	51.0	MALE	FORMER	PD-L1	6	<6		14	No	0	No	Yes	Yes
p37	ADK	60.0	MALE	FORMER	PD-L1	2	>18	CR	1912	Yes	63	Yes	Yes	Yes
p38	NOS	62.0	MALE	FORMER	PD-1	2	>18	SD	856	No	31	No	Yes	Yes
p39	ADK	60.0	MALE	FORMER	PD-1	3	>18	PR	1244	Yes	41	Yes	Yes	Yes
p40	ADK	45.0	FEMALE	FORMER	PD-L1	3	>18	SD	840	No	41	Yes	Yes	Yes
p41	ADK	58.0	FEMALE	FORMER	PD-L1	5	>18	PR	1879	Yes	62	Yes	Yes	No
p42	ADK	67.0	MALE	NEVER	PD-1	3	<6	PD	63	No	7	No	Yes	No
p43	ADK	50.0	FEMALE	FORMER	PD-L1	3	6-18	SD	254	Yes	12	Yes	Yes	No
p44	ADK	68.0	MALE	FORMER	PD-1	2	<6	SD	41	No	10	No	Yes	No
p45	ADK	69.0	FEMALE	FORMER	PD-L1	1	>18	SD	727	No	30	No	No	No
p46	SCC	82.0	MALE	NEVER	PD-1	1	6-18	PR	504		33	Yes	No	No
p47	ADK	60.0	MALE	FORMER	PD-L1	2	>18	PR	1391	Yes	46	Yes	No	No
