# Supplementary material for: Molecular profiling of long‐term responders to immune checkpoint inhibitors in advanced non‐small cell lung cancer
Source: Mol Oncol. 2021 Jan 6;15(4):887–900. doi: 10.1002/1878-0261.12891 (PMC8024716; doi:10.1002/1878-0261.12891)
Supplement: Supplementary file 4 — Table S3. Gene list for gene expression signatures. [file MOL2-15-887-s006.txt]

CD8 eff score:	CD28	CD3D	CD3E	CD3G	CXCR3	GZMK	IL7R	KLRG1
NK cells score:	EOMES	GZMA	KLRK1	NCR1	TBX21
B cells score:	CD19	CD55	CD79A	CD79B	CXCR5
Treg score:	CTLA4	FOXP3	IL2RA
Macr M2_score:	C1QA	C1QB	CCL8	CFP	FCGR3A	MERTK	PDCD1LG2
Macr M1_score:	C1QA	C1QB	CCL8	CD40	CXCL10	CXCL11	CXCL9	FCGR3A	MERTK	SLAMF1
teff_genes:	CD4	CD8A	CTLA4	CXCL10	CXCL9	EOMES	FOXP3	GZMA	GZMB	ICOS	IFNG	PRF1	TNF
GEP_genes:	CCL5	CD27	CD274	CD276	CD8A	CMKLR1	CXCL9	CXCR6	HLA-DQA1	HLA-E	IDO1	LAG3	PDCD1LG2	PSMB10	STAT1	TIGIT
cytotoxic_immune:	CD2	CD247	CD3E	GZMH	GZMK	PRF1
tgfb:	TGFB1	TGFB2
ifng_genes:	CD274	CD4	CD8A	FOXP3	GZMM	IFNG	PDCD1
